# Supplementary material for: Hierarchical Functionalisation of UiO-66(Zr)-NH2 with Cysteine, PEG, and SARS-CoV-2 Spike RBD to Facilitate ACE2 Receptor Targeting in Model Cells
Source: Nanomaterials (Basel). 2026 May 26;16(11):670. doi: 10.3390/nano16110670 (PMC13258713; doi:10.3390/nano16110670)
Supplement: Supplementary file 1 [file nanomaterials-16-00670-s001.zip]

Archive with 1 entries (1 files):
- nanomaterials-4303902-supplementary.pdf
